# Supplementary material for: Selected Pathway Analyses to Gain Mechanistic Insights into the Pathogenesis of Feline Hypertrophic Cardiomyopathy
Source: Int J Mol Sci. 2025 Jul 5;26(13):6497. doi: 10.3390/ijms26136497 (PMC12249748; doi:10.3390/ijms26136497)
Supplement: Supplementary file 1 [file ijms-26-06497-s001.zip]

Archive with 1 entries (1 files):
- ijms-3697424-supplementary.pdf
